# Supplementary material for: Non-Invasive and Long-Term Electrophysiological Monitoring Sensors for Cerebral Organoids Differentiation
Source: Biosensors (Basel). 2025 Mar 7;15(3):173. doi: 10.3390/bios15030173 (PMC11940203; doi:10.3390/bios15030173)
Supplement: Supplementary file 1 [file biosensors-15-00173-s001.zip]

Archive with 1 entries (1 files):
- biosensors-3484229-supplementary.pdf
